# Supplementary material for: Nutrient Availability and Pathogen Clearance Impact Microbiome Composition in a Gnotobiotic Kimchi Model
Source: Foods. 2025 May 30;14(11):1948. doi: 10.3390/foods14111948 (PMC12155097; doi:10.3390/foods14111948)
Supplement: Supplementary file 1 [file foods-14-01948-s001.zip]

Archive with 1 entries (1 files):
- foods-3631314-supplementary.pdf
